# Supplementary material for: Pearl Millet: A Climate-Resilient Nutricereal for Mitigating Hidden Hunger and Provide Nutritional Security
Source: Front Plant Sci. 2021 Sep 13;12:659938. doi: 10.3389/fpls.2021.659938 (PMC8475763; doi:10.3389/fpls.2021.659938)
Supplement: Supplementary file 1 [file Table_1.xlsx]

## Sheet: Sheet1
			Table S1: Available genotypes for abiotic stress resistance in pearl millet.
	Abiotic	Genotypes	References
	stress
	Drought	CZP 9802; 863B, PRLT 2/89-33ICMP 83720,	Yadav et al, 2004; Dwivedi et al. 2012
		ICMV 9413, and ICMV 94472
	Heat	H77/833-2, H77/29-2, CVJ 2-5-3-1-3, 77/371XBSECT	Sankar et al., 2013,
		CP1, 96AC-93, 1305, 77/371, Togo II, 99HS-18,	2014, Arya et al. 2014
		G73107, 77/371
	Salinity	ICMB 02111, ICMB 94555, ICMB 95333, ICMB 00888, ICMB 01222, ICMP 451, IP 3732, IP 3757, IP8210, and PRLT 2/89-33, 10876 and 10878 (Sudan), 18406 and 18570(Namibia), and ICMV93753 and ICMV 94474 (India); 863-B, CZI 98-11, CZI 9621, HTP 94/54, DPR-18	Ali et al. 2004; Dwivedi et al.2012, Raipuria et al., 2012
References:
		Ali GM, Khan NM, Hazara R, Mcneilly T (2004) Variability in the response of pearl millet [Pennisetum americanum (L.)Leeke] accessions to salinity. ActaAgronHung52:277-286.
		Arya R, Singh M, Yadav A, Kumar S (2014) Advances in pearl millet to mitigate adverse environment conditions emerged due to global warming. Forage Res 40:57-70.
		Dwivedi S, Upadhyaya H, Senthilvel S, Hash C (2012) Millets: genetic, and genomic resources.In: Janick J (ed)Plant Breeding Reviews. John Wiley and Sons, Hoboken, NJ, 247–375
		Raipuria R (2012) STMS molecular marker-based diversity analysis in pearl millet genotypes varying for seedling salinity stress. M.Sc. Thesis submitted to Devi Ahilya Vishwavidyalay Indore, Madhya Pradesh, India, 57 p.
		Sankar MS, Satyavathi CT, Singh MP, Bharadwaj C, Singh SP, Barthakur S (2013)Genetic Variability and Association Studies in Pearl Millet for Grain Yield and High Temperature Stress Tolerance. Indian J Dryland Agric Res Dev 8(2): 71-76
		Sankar MS, Satyavathi CT, Singh MP, Bharadwaj C, Singh SP, Barthakur S (2014) Genetic diversity analysis for high temperature stress tolerance in pearl millet [Pennisetum glaucum (L.) R. Br]. Indian Journal of Plant Physiology. 19 (4): 324-329.
		Yadav RS, Hash CT, Bidinger FR, Devos KM, Howarth CJ (2004) Genomic regions associated with grain yield and aspects of postflowering drought tolerance in pearl millet across stress environments and tester background. Euphytica 136:265–277.
